# Supplementary material for: Exploration of an Alarm Sensor to Detect Infusion Failure Administered by Syringe Pumps
Source: Diagnostics (Basel). 2022 Apr 8;12(4):936. doi: 10.3390/diagnostics12040936 (PMC9032832; doi:10.3390/diagnostics12040936)
Supplement: Supplementary file 1 [file diagnostics-12-00936-s001.zip]

Archive with 1 entries (1 files):
- diagnostics-1652506-supplementary.pdf
